# Supplementary material for: UBE4B, a microRNA-9 target gene, promotes autophagy-mediated Tau degradation
Source: Nat Commun. 2021 Jun 2;12:3291. doi: 10.1038/s41467-021-23597-9 (PMC8172564; doi:10.1038/s41467-021-23597-9)
Supplement: Supplementary file 4 — Source data [file 41467_2021_23597_MOESM4_ESM.zip]

Archive with 5 entries (4 files):
- Uncropped blots.pdf
- __MACOSX/
- __MACOSX/._Uncropped blots.pdf
- Yu_SD_file.xlsx
- __MACOSX/._Yu_SD_file.xlsx
