# Supplementary material for: UBE4B, a microRNA-9 target gene, promotes autophagy-mediated Tau degradation
Source: Nat Commun. 2021 Jun 2;12:3291. doi: 10.1038/s41467-021-23597-9 (PMC8172564; doi:10.1038/s41467-021-23597-9)
Supplement: Supplementary file 4 — Source data [file 41467_2021_23597_MOESM4_ESM.zip › Yu_SD_file.xlsx]

## Sheet: Fig.1
Fig.1b
	GMR/miR>hTauWT			GMR>hTauWT				Ratio of eye size	P value
GMR>hTauWT	983	992	981	983	992	981		1
miR-970	961	965	925	983	992	981		0.964479	0.056432
miR-1015	955	954	940	983	992	981		0.963802	0.003793
miR-986	953	922	950	983	992	981		0.955683	0.013866
miR-2280	933	930	938	983	992	981		0.947564	0.00023
miR-281-1	923	939	922	983	992	981		0.941813	0.000892
miR-991	917	901	925	983	992	981		0.927943	0.000818
miR-303	905	903	908	983	992	981		0.918809	2.7e-05
miR-996	914	887	905	983	992	981		0.915426	0.000643
miR-10	880	908	883	983	992	981		0.903586	0.000562
miR-284	893	909	879	983	992	981		0.906969	0.000595
miR-2497	945	862	874	983	992	981		0.906969	0.024682
miR-87	888	898	892	983	992	981		0.905954	3.2e-05
miR-998	894	869	895	983	992	981		0.899188	0.000409
miR-304	860	882	909	983	992	981		0.89682	0.002217
miR-287	879	862	909	983	992	981		0.896482	0.001963
miR-995	886	884	869	983	992	981		0.89276	7.6e-05
miR-2494	829	837	878	983	992	981		0.860622	0.000907
miR-308	822	831	873	983	992	981		0.854533	0.000875
miR-281-2	878	778	788	983	992	981		0.826793	0.005937
miR-955	826	806	803	983	992	981		0.823748	2.6e-05
miR-972	756	800	808	983	992	981		0.799729	0.000281
miR-1013	977	975	976	983	992	981		0.990528	0.053009
miR-2279	947	956	941	983	992	981		0.962111	0.002489
miR-2283	942	953	945	983	992	981		0.960758	0.001204
miR-1001	940	943	949	983	992	981		0.958051	0.000652
miR-979	927	952	948	983	992	981		0.95636	0.007064
miR-2491	942	945	932	983	992	981		0.953654	0.000917
miR-1011	937	920	933	983	992	981		0.943843	0.000843
miR-997	936	932	918	983	992	981		0.94249	0.00091
miR-994	932	919	932	983	992	981		0.941475	0.000467
miR-2501	910	943	929	983	992	981		0.941137	0.004628
miR-11	920	935	926	983	992	981		0.940798	0.000453
miR-92a	909	936	934	983	992	981		0.940122	0.003189
miR-2a-1	908	920	948	983	992	981		0.939107	0.008229
miR-307a	938	897	920	983	992	981		0.932003	0.005578
miR-1008	898	902	921	983	992	981		0.920501	0.000569
miR-289	906	903	910	983	992	981		0.919824	3.7e-05
miR-2495	922	891	896	983	992	981		0.916441	0.001273
miR-985	898	905	892	983	992	981		0.911705	6.7e-05
miR-969	905	871	915	983	992	981		0.910352	0.00301
miR-318	886	895	908	983	992	981		0.909675	0.00025
miR-305	887	896	899	983	992	981		0.907307	5.1e-05
miR-929	973	871	830	983	992	981		0.904601	0.092234
miR-276a	878	884	909	983	992	981		0.903586	0.000706
miR-317	892	870	890	983	992	981		0.897158	0.000202
miR-313	853	875	908	983	992	981		0.891746	0.002842
miR-210	863	877	874	983	992	981		0.884303	3.1e-05
miR-2496	873	863	870	983	992	981		0.881597	1.3e-05
miR-280	864	840	892	983	992	981		0.878214	0.001464
miR-982	873	848	864	983	992	981		0.874493	0.000105
miR-288	883	845	854	983	992	981		0.873478	0.000478
miR-1000	865	853	854	983	992	981		0.870095	1.5e-05
miR-286	825	822	919	983	992	981		0.868065	0.015356
miR-309	842	828	825	983	992	981		0.844046	1.6e-05
miR-2b-2	832	823	824	983	992	981		0.838633	4e-06
miR-311	788	793	866	983	992	981		0.827808	0.002624
miR-314	780	910	747	983	992	981		0.824425	0.025604
miR-133	822	796	870	983	992	981		0.841678	0.002066
miR-312	788	828	789	983	992	981		0.813599	0.000174
miR-315	775	768	774	983	992	981		0.783829	7.65278e-07
miR-9a	754	743	755	983	992	981		0.76184	1e-06
miR-989	739	746	726	983	992	981		0.74797	3e-06
miR-932	739	744	623	983	992	981		0.712449	0.002033
miR-8	1002	991	990	983	992	981		1.00913	0.153656
miR-277	963	1015	977	983	992	981		0.999662	0.984277
miR-4	837	817	750	983	992	981		0.813261	0.002268
miR-12	835	823	817	983	992	981		0.83728	1.4e-05
miR-13b-2	846	862	896	983	992	981		0.88092	0.001488
miR-14	835	829	850	983	992	981		0.850474	3.2e-05
miR-31a	823	885	872	983	992	981		0.872801	0.002832
miR-125	825	866	843	983	992	981		0.85724	0.000338
miR-375	846	811	837	983	992	981		0.843708	0.000152
miR-2281	883	877	889	983	992	981		0.896143	3e-05
miR-252	828	814	836	983	992	981		0.838295	2.6e-05
miR-263a	952	958	934	983	992	981		0.962111	0.009398
miR-278	987	1100	997	983	992	981		1.0433	0.30472
miR-279	762	862	853	983	992	981		0.837957	0.007645
miR-285	861	888	796	983	992	981		0.860961	0.007599
miR-1010	896	919	906	983	992	981		0.920501	0.000467
miR-1005	843	888	802	983	992	981		0.856901	0.004911
miR-100	893	894	892	983	992	981		0.906292	1.1e-05
miR-2492	898	894	922	983	992	981		0.918133	0.001003
miR-2499	917	920	914	983	992	981		0.93065	5.6e-05
miR-31b	955	759	704	983	992	981		0.817997	0.078347
miR-954	962	963	958	983	992	981		0.975304	0.0028
miR-961	940	935	938	983	992	981		0.951624	0.000205
miR-9b	756	731	770	983	992	981		0.763532	4e-05
miR-9c	671	694	689	983	992	981		0.694858	3e-06
Fig.1d
	GMR-GAL4				GMR>hTau
		UAS-miR9a	UAS-miR-9b	UAS-miR-9c		UAS-miR9a	UAS-miR-9b	UAS-miR-9c
	1218	1041	1116	1018	964	754	756	652
	1206	1051	1104	1061	926	740	646	654
	1216	1058	1100	1102	926	743	681	671
	1220	1100	1065	1092	911	755	812	694
	1191	1069	1122	1024	932	780	731	689
		1073					770	669
average	1210.2	1065.33	1101.4	1059.4	931.8	754.4	732.667	671.5
stdev	10.7406	18.8208	19.8555	34.1971	17.5317	14.094	55.4006	15.8403
ttest		3.90062e-07	6.10933e-05	0.000482376	4.85906e-08	4.15529e-07	0.000233096	1.02124e-08
		<0.0001	<0.0001	<0.0001		<0.0001	<0.0001	<0.0001

## Sheet: Fig.2
Fig2b
	GMR-RNAi-hTauWT			GMR-hTauWT				Ratio of eye size	P value
CG11070-RNAi	669	658	665	983	992	981		0.673884	2.66529e-07
eyg-RNAi	849	888	897	983	992	981		0.891069	0.002077
sens-RNAi	921	898	933	983	992	981		0.930988	0.003264
up-RNAi	848	860	853	983	992	981		0.866373	1.1e-05
peb-RNAi	859	864	843	983	992	981		0.868065	5.5e-05
CG7378-RNAi-106098	827	820	821	983	992	981		0.834912	2e-06
CG7378-RNAi-35226	911	912	910	983	992	981		0.92456	2.7e-05
Osi4-RNAi-102619	897	884	885	983	992	981		0.901894	5.6e-05
Osi4-RNAi-5747	891	901	905	983	992	981		0.912382	8.7e-05
CadN-RNAi	903	907	894	983	992	981		0.91475	8.1e-05
CG10512-RNAi	984	990	976	983	992	981		0.99797	0.724142
CG9053-RNAi	901	931	934	983	992	981		0.935724	0.004612
wdp-RNAi	982	963	970	983	992	981		0.98613	0.103273
wit-RNAi	967	936	965	983	992	981		0.97023	0.0501
CG12001-RNAi	960	966	961	983	992	981		0.976658	0.003977
CG9098-RNAi	943	939	956	983	992	981		0.960081	0.003062
babo-RNAi	881	894	883	983	992	981		0.899188	4.7e-05
lox2-RNAi	929	781	858	983	992	981		0.868742	0.039282
RhoGAP68D-RNAi	959	951	960	983	992	981		0.970907	0.002919
CG7031-RNAi	841	833	830	983	992	981		0.847091	6e-06
CG9918-RNAi	907	910	898	983	992	981		0.918471	8.4e-05
Nak1-RNAi	824	743	887	983	992	981		0.830176	0.016106
Vha68-1-RNAi	936	943	930	983	992	981		0.950271	0.000634
CG4893-RNAi	831	856	874	983	992	981		0.866373	0.000522
Thd1-RNAi	845	773	853	983	992	981		0.835927	0.003245
Vha100-1-RNAi	860	840	889	983	992	981		0.875846	0.001116
Klp68D-RNAi	866	822	831	983	992	981		0.852165	0.000461
Psa-RNAi	892	911	925	983	992	981		0.922869	0.001697
CG3624-RNAi	898	911	893	983	992	981		0.914073	0.000182
rho-RNAi	803	749	770	983	992	981		0.785521	0.000193
mib2-RNAi	901	908	899	983	992	981		0.916103	4.5e-05
Ptp68D-RNAi	913	888	882	983	992	981		0.907645	0.000833
CG8965-RNAi	932	864	894	983	992	981		0.910014	0.011322
CG33090-RNAi	920	915	939	983	992	981		0.93843	0.001665
miR-9a	754	743	755	983	992	981		0.76184	1e-06
Fig.2d
	GMR-GAL4	GMR-GAL4>UAS-CG11070-Ri	GMR>hTau	GMR>hTauWT+UAS-CG11070-Ri
	1160	1238	956	669
	1119	1209	966	750
	1163	1202	978	658
	1179	1267	980	624
	1190	1218	909	665
	1231	1217	918
	1144		910
	1170
	1172
	1153
average	1168.1	1225.17	945.286	673.2
stdev	28.0801	21.7211	29.5814	41.5567
ttest		0.00105524	3.59206e-09	1.367e-05
				<0.0001
Fig.2e
	Scrambled				miR-9a				Average	stdev	p-value
Tubulin	1	1	1	1	1.19203	0.87625	0.96324	2.53091	1.39061	0.668382	0.175247
Senseless	1	1	1	1	1.32897	2.68531	4.52137	2.37757	2.7283	1.15088	0.0203022
sNPFR1	1	1	1	1	1.40815	5.23156	3.95151	2.85168	3.36073	1.40719	0.0135657
CG11070	1	1	1	1	1.58426	1.48768	3.25763	2.49869	2.20706	0.723557	0.0138564
Fig.2f
	CG11070 expression
	GMR-GAL4/+	GMR>UAS-miR-9a
	1	0.04
	1	0.08
	1	0.29
average		0.136667
stdev		0.109646
ttest		0.000185063

## Sheet: Fig.3
Fig.3b
	GMR/+	GMR>UAS-CG11070	GMR>UAS-hE4B	GMR>hTauWT	GMR>hTau+UAS-CG11070	GMR>hTau+UAS-hE4B
	1160	1172	1246	917	956	996
	1119	1216	1118	938	1003	981
	1163	1210	1210	952	945	985
	1179	1166	1194	919	1001	983
	1190	1200	1177	904	968	1004
	1231	1209	1073	911	1002
	1144	1139	1130		1005
	1170		1205
	1172		1215
	1153		1154
			1152
Average	1168.1	1187.43	1170.36	923.5	982.857	989.8
stdev	28.0801	26.704	48.1876	16.4393	23.8053	8.79545
ttest		0.201069	0.900816	7.78726e-12	0.0298	0.0241
Fig.3d
	Elav-GAL4/+	Elav>UAS-CG11070	Elav>UAS-hE4B	Elav>hTauWT	Elav>hTau+UAS-CG11070	Elav>hTau+UAS-hE4B
	2.401	3.633	3.763	0.607	5.852	5.554
	2.934	3.033	2.905	1.471	3.649	2.652
	2.682	2.391	3.356	1.786	4.402	3.794
	3.025	2.06	4.271	0.605	4.633	4.722
	2.203	2.322	3.489	0.811	2.714	3.58
	4.017	3.875	3.78	2.029	3.158	2.8
	2.076	5.027	3.048	1.834	4.213	2.815
	3.692	2.965	3.466	1.238	3.451	2.953
	2.646	6.646	3.359	1.873	4.881	3.971
	5.152	3.384	3.155		3.029	2.974
Average	3.0828	3.5336	3.4592	1.36156	3.9982	3.5815
stdev	0.903045	1.32608	0.38008	0.535672	0.924332	0.906348
ttest		0.205159	0.132093	0.00010015	9.01588e-07	6.33991e-06
					<0.0001	<0.0001
Fig.3f
	Elav-GAL4/+	Elav>UAS-CG11070	Elav>UAS-hE4B	Elav>hTauWT	Elav>hTau+UAS-CG11070	Elav>hTau+UAS-hE4B
	62	58	54	18	40	51
	67	68	66	23	39	62
	54	57	70	24	64	48
	75	64	59	33	51	58
	71	57	76	20	40	55
	61	64	67	21	35	63
	66	65	52	23	58	59
	60	57	75	20	75	41
	75	61	70	23	41	51
	72	48	65	20	49	52
		41			37	67
Average	66.3	58.1818	65.4	22.5	48.0909	55.1818
stdev	6.66408	7.51747	7.74855	3.93065	12.2211	7.18354
ttest		0.0113179	0.397319	7.93232e-13	4.28679e-06	1.0755e-10
					<0.0001	<0.0001
Fig.3g
Actin				Tau				AT8
Fig.3h
	Quantification of Tau
	GMR>hTau	GMR>hTau+UAS-CG11070	GMR>hTau>UAS-hE4B
	1	0.655915	0.295161
	1	0.453525	0.494053
	1	0.258724	0.232294
	1	0.34021	0.300634
Average	1	0.427094	0.330536
stdev	0	0.149127	0.0981514
ttest		0.000278374	1.11151e-05
		0.0002	<0.0001
Fig.3i
	Quantification of AT8
	GMR>hTau	GMR>hTau+UAS-CG11070	GMR>hTau>UAS-hE4B
	1	0.766807	0.184952
	1	0.343648	0.277442
	1	0.630047	0.118619
	1	0.41842	0.59552
Average	1	0.539731	0.294133
stdev	0	0.167992	0.18292
ttest		0.00158666	0.000271792
		0.0087	0.0005

## Sheet: Fig.4
Fig.4c
Time (hrs)	GFP-Tau			Average	stdev
0	117.37	154.54	115.81	129.24	17.9011
4	125.27	123.03	86.46	111.587	17.7908
8	122.76	108.5	86.73	105.997	14.8153
12	69.24	76.49	80.61	75.4467	4.70004
Time (hrs)	GFP-Tau+HA-STUB1			Average	stdev	ttest
0	94.43	94.22	100.73	96.46	3.02056	0.0315332
4	84.34	86.38	93.12	87.9467	3.7517	0.0699014
8	82.63	73.99	88.05	81.5567	5.78993	0.0477494
12	70.73	58.88	44.7	58.1033	10.6409	0.0513334
Time (hrs)	GFP-Tau+Myc-UBE4B			Average	stdev	ttest
0	120.608	102.81	113.07	112.163	7.29427	0.13982
4	113.819	108.2	115.48	112.5	3.11503	0.47322
8	82.516	95.06	106	94.5253	9.59475	0.205026
12	72.128	54.11	59.54	61.926	7.54682	0.0489534
Time (hrs)	GFP-Tau+HA-STUB1+Myc-UBE4B			Average	stdev	ttest
0	79.25	82.87	79.23	80.45	1.71122	0.0092536
4	73.08	56.22	55.74	61.68	8.0634	0.0112448
8	66.5	39.25	48.21	51.32	11.34	0.00716208
12	41.66	33.7	36.76	37.3733	3.27847	0.000357477

## Sheet: Fig.5
Supplementary Fig.6b
	GMR-GAL4/+	GMR>UAS-hUBE4B	GMR>UAS-hUBE4B+UAS-STUB-RNAi	GMR>hTau	GMR>hTau+UAS-hE4B	GMR>hTau+UAS-hUBE4B+UAS-STUB-RNAi
	1158	1246	1298	917	996	890
	1299	1118	1212	938	981	853
	1222	1210	1205	942	985	896
	1174	1194	1294	919	983	844
	1246	1177		904	1004	850
	1231	1073		911		845
	1189	1130				843
	1216	1205				862
	1202	1215				867
		1154
		1152
Average	1215.22	1170.36	1252.25	921.833	989.8	861.111
stdev	39.5777	48.1876	43.8428	13.7528	8.79545	18.7287
ttest		0.0992	0.562		0.0461	0.038
						<0.0001
Supplementary Fig.6d
	Elav-GAL4/+	Elav>UAS-hUBE4B	Elav>UAS-hUBE4B+UAS-STUB-RNAi	Elav>hTau	Elav>hTau+UAS-hE4B	Elav>hTau+UAS-hUBE4B+UAS-STUB-RNAi
	2.401	3.763	2.118	0.607	5.554	2.442
	2.934	2.905	2.866	1.471	2.652	3.29
	2.682	3.356	2.805	1.786	3.794	2.598
	3.025	4.271	2.227	0.605	4.722	3.001
	2.203	3.489	2.025	0.811	3.58	2.35
	4.017	3.78	2.544	2.029	2.8	1.616
	2.076	3.048	2.912	1.834	2.815	1.89
	3.692	3.466	2.493	1.238	2.953	2.536
	2.646	3.359	2.584	1.873	3.971	2.945
		3.155	2.8		2.974	2.472
Average	2.85289	3.4592	2.5374	1.36156	3.5815	2.514
stdev	0.614418	0.38008	0.304607	0.535672	0.906348	0.475633
ttest		0.2586	0.8618		1.68416e-05	0.0016
					<0.0001	0.0029
Supplementary Fig.6d
	Elav-GAL4/+	Elav>UAS-hUBE4B	Elav>UAS-hUBE4B+UAS-STUB-RNAi	Elav>hTau	Elav>hTau+UAS-hE4B	Elav>hTau+UAS-hUBE4B+UAS-STUB-RNAi
	62	54	28	18	51	47
	67	66	43	23	62	56
	54	70	59	24	48	45
	75	59	43	33	58	41
	71	76	44	20	55	60
	61	67	42	21	63	38
	66	52	62	23	59	60
	60	75	42	20	41
	75	70	60	23	51
	72	65	86	20	52
					67
Average	66.3	65.4	50.9	22.5	55.1818	49.5714
stdev	6.66408	7.74855	15.3587	3.93065	7.18354	8.39825
ttest		0.397319	0.397319	7.93232e-13	1.0755e-10	2.50664e-07
					<0.0001	<0.0001

## Sheet: Fig.6
Fig.6f
	mcherry	UBE4B	STUB1	UBE4B+STUB1
	1.0849	0.555966	0.503654	0.414622
	0.971708	0.72315	0.452277	0.371873
	1.01072	0.659045	0.400728	0.429346
	0.932672	0.742728	0.519675	0.419131
Average	1	0.670222	0.469084	0.408743
stdev	0.0562498	0.0728661	0.0466622	0.0219452
ttest		0.000403992	7.71424e-06	1.34286e-06
				0.00050327
				0.0445268
Fig.6g
	mcherry	UBE4B	STUB1	UBE4B+STUB1
	1.03439	0.50426	0.486635	0.431157
	0.904742	0.625782	0.678243	0.511975
	0.935035	0.749602	0.660588	0.481247
	1.12584	0.672531	0.716621	0.489195
Average	1	0.638044	0.635522	0.478393
stdev	0.0870514	0.0889986	0.0883143	0.0295121
ttest		0.00118333	0.00112072	3.19529e-05
				0.0128209
				0.0132676

## Sheet: Fig.7
Fig.7g	AT8
	U+S	U+S+CQ	U+S+EP
	1.05309	9.08321	6.55638
	0.870181	8.11445	5.74645
	1.32771	8.05502	5.06103
	0.749015	9.19939	5.57051
Average	1	8.61301	5.73359
stdev	0.21798	0.530293	0.537607
ttest		2.21417e-07	0.000289781
Fig.7h	TauBiFC
	U+S	U+S+CQ	U+S+EP
	1.32445	1.77704	1.69412
	0.999644	2.67368	1.61787
	0.815755	1.8063	1.17755
	0.860156	1.6791	1.20392
Average	1	1.98403	1.42336
stdev	0.199228	0.400944	0.234371
ttest		0.00444798	0.0407423
Fig.7k	LC3
	mcherry	U+S	U+S+CQ	U+S+EP
	0.919054	0.086972	6.40581	3.10843
	0.772513	0.184513	4.50888	3.37098
	1.3281	0.100757	5.38708	3.444
	0.980335	0.124359	4.04106	3.60399
Average	1	0.12415	5.08571	3.38185
stdev	0.203922	0.0373266	0.902427	0.178944
ttest		0.000166273	0.000130385	2.55232e-06
Fig.7l	p62
	mcherry	U+S	U+S+CQ	U+S+EP
	0.971126	0.71282	2.22148	1.79686
	0.907127	0.692982	1.45594	1.72661
	1.06162	0.879679	2.09892	1.55391
	1.06013	0.651403	1.41993	1.99158
Average	1	0.734221	1.79907	1.76724
stdev	0.0649451	0.0868557	0.363945	0.156815
ttest		0.00270589	0.00479024	0.000114636

## Sheet: Fig.S1
Supplementary Fig.1a
Increasing order of eye sizes in GMR>miRNAs
	GMR>miRs			Average	GMR/+			Average	Ratio of eye size (GMR>miR/GMR/+)
miR-279	986	1047	979	1004	1180	1191	1188	1186.33	0.846305
miR-989	1051	1018	1012	1027	1180	1191	1188	1186.33	0.865693
miR-280	1081	1022	1054	1052.33	1180	1191	1188	1186.33	0.887047
miR-311	1080	1051	1045	1058.67	1180	1191	1188	1186.33	0.892386
miR-9a	1051	1058	1069	1059.33	1180	1191	1188	1186.33	0.892947
miR-312	1067	1015	1107	1063	1180	1191	1188	1186.33	0.896038
miR-317	1053	1044	1096	1064.33	1180	1191	1188	1186.33	0.897162
miR-375	1076	1057	1064	1065.67	1180	1191	1188	1186.33	0.898286
miR-4	1072	1074	1081	1075.67	1180	1191	1188	1186.33	0.906715
miR-252	1088	1080	1075	1081	1180	1191	1188	1186.33	0.911211
miR-9c	1061	1102	1092	1085	1180	1191	1188	1186.33	0.914583
miR-982	1093	1097	1083	1091	1180	1191	1188	1186.33	0.91964
miR-1000	1102	1110	1074	1095.33	1180	1191	1188	1186.33	0.923293
miR-289	1104	1107	1077	1096	1180	1191	1188	1186.33	0.923855
miR-2a-1	1103	1106	1108	1105.67	1180	1191	1188	1186.33	0.932003
miR-2b-2	1104	1100	1118	1107.33	1180	1191	1188	1186.33	0.933408
miR-9b	1116	1104	1122	1114	1180	1191	1188	1186.33	0.939028
miR-14	1097	1126	1136	1119.67	1180	1191	1188	1186.33	0.943804
miR-309	1082	1140	1145	1122.33	1180	1191	1188	1186.33	0.946052
miR-970	1192	1088	1089	1123	1180	1191	1188	1186.33	0.946614
miR-276a	1130	1121	1136	1129	1180	1191	1188	1186.33	0.951672
miR-288	1136	1142	1111	1129.67	1180	1191	1188	1186.33	0.952234
miR-972	1080	1137	1176	1131	1180	1191	1188	1186.33	0.953358
miR-1008	1134	1122	1138	1131.33	1180	1191	1188	1186.33	0.953639
miR-11	1124	1168	1105	1132.33	1180	1191	1188	1186.33	0.954482
miR-285	1128	1136	1133	1132.33	1180	1191	1188	1186.33	0.954482
miR-12	1138	1129	1133	1133.33	1180	1191	1188	1186.33	0.955325
miR-125	1102	1138	1161	1133.67	1180	1191	1188	1186.33	0.955606
miR-87	1154	1179	1074	1135.67	1180	1191	1188	1186.33	0.957291
miR-284	1170	1048	1202	1140	1180	1191	1188	1186.33	0.960944
miR-287	1190	1099	1132	1140.33	1180	1191	1188	1186.33	0.961225
miR-31a	1134	1142	1149	1141.67	1180	1191	1188	1186.33	0.962349
miR-2495	1129	1133	1165	1142.33	1180	1191	1188	1186.33	0.962911
miR-2499	1147	1141	1153	1147	1180	1191	1188	1186.33	0.966845
miR-281-2	1111	1183	1189	1161	1180	1191	1188	1186.33	0.978646
miR-969	1154	1158	1133	1148.33	1180	1191	1188	1186.33	0.967969
miR-315	1168	1152	1136	1152	1180	1191	1188	1186.33	0.971059
miR-307a	1168	1149	1146	1154.33	1180	1191	1188	1186.33	0.973026
miR-985	1150	1154	1162	1155.33	1180	1191	1188	1186.33	0.973869
miR-92a	1162	1148	1155	1155	1180	1191	1188	1186.33	0.973588
miR-979	1168	1147	1155	1156.67	1180	1191	1188	1186.33	0.974993
miR-318	1155	1166	1150	1157	1180	1191	1188	1186.33	0.975274
miR-2283	1157	1151	1163	1157	1180	1191	1188	1186.33	0.975274
miR-308	1173	1132	1177	1160.67	1180	1191	1188	1186.33	0.978365
miR-994	1149	1181	1160	1163.33	1180	1191	1188	1186.33	0.980613
miR-2492	1166	1162	1165	1164.33	1180	1191	1188	1186.33	0.981455
miR-13b-2	1149	1167	1181	1165.67	1180	1191	1188	1186.33	0.982579
miR-8	1145	1172	1182	1166.33	1180	1191	1188	1186.33	0.983141
miR-991	1129	1188	1188	1168.33	1180	1191	1188	1186.33	0.984827
miR-995	1148	1174	1184	1168.67	1180	1191	1188	1186.33	0.985108
miR-304	1158	1209	1143	1170	1180	1191	1188	1186.33	0.986232
miR-1015	1186	1176	1157	1173	1180	1191	1188	1186.33	0.988761
miR-2496	1176	1172	1174	1174	1180	1191	1188	1186.33	0.989604
miR-281-1	1212	1128	1192	1177.33	1180	1191	1188	1186.33	0.992414
miR-2494	1163	1193	1178	1178	1180	1191	1188	1186.33	0.992976
miR-100	1189	1161	1186	1178.67	1180	1191	1188	1186.33	0.993538
miR-998	1197	1150	1189	1178.67	1180	1191	1188	1186.33	0.993538
miR-2281	1188	1183	1166	1179	1180	1191	1188	1186.33	0.993818
miR-986	1198	1149	1199	1182	1180	1191	1188	1186.33	0.996347
miR-955	1211	1140	1196	1182.33	1180	1191	1188	1186.33	0.996628
miR-263a	1173	1188	1190	1183.67	1180	1191	1188	1186.33	0.997752
miR-2497	1191	1170	1193	1184.67	1180	1191	1188	1186.33	0.998595
miR-303	1164	1167	1223	1184.67	1180	1191	1188	1186.33	0.998595
GMR	1180	1191	1188	1186.33	1180	1191	1188	1186.33	1
miR-2280	1146	1206	1216	1189.33	1180	1191	1188	1186.33	1.00253
miR-31b	1182	1199	1209	1196.67	1180	1191	1188	1186.33	1.00871
miR-954	1205	1195	1202	1200.67	1180	1191	1188	1186.33	1.01208
miR-996	1189	1243	1178	1203.33	1180	1191	1188	1186.33	1.01433
miR-932	1202	1212	1199	1204.33	1180	1191	1188	1186.33	1.01517
miR-314	1215	1226	1196	1212.33	1180	1191	1188	1186.33	1.02192
miR-1005	1226	1208	1209	1214.33	1180	1191	1188	1186.33	1.0236
miR-313	1204	1221	1229	1218	1180	1191	1188	1186.33	1.02669
miR-286	1211	1230	1216	1219	1180	1191	1188	1186.33	1.02754
miR-2501	1222	1224	1212	1219.33	1180	1191	1188	1186.33	1.02782
miR-210	1219	1226	1216	1220.33	1180	1191	1188	1186.33	1.02866
miR-2279	1234	1205	1230	1223	1180	1191	1188	1186.33	1.03091
miR-1001	1229	1199	1257	1228.33	1180	1191	1188	1186.33	1.0354
miR-961	1232	1224	1229	1228.33	1180	1191	1188	1186.33	1.0354
miR-2491	1213	1231	1244	1229.33	1180	1191	1188	1186.33	1.03625
miR-997	1233	1218	1243	1231.33	1180	1191	1188	1186.33	1.03793
miR-929	1224	1235	1239	1232.67	1180	1191	1188	1186.33	1.03906
miR-1013	1224	1255	1220	1233	1180	1191	1188	1186.33	1.03934
miR-1010	1222	1242	1260	1241.33	1180	1191	1188	1186.33	1.04636
miR-305	1250	1238	1260	1249.33	1180	1191	1188	1186.33	1.0531
miR-1011	1270	1236	1230	1245.33	1180	1191	1188	1186.33	1.04973
miR-278	1274	1251	1282	1269	1180	1191	1188	1186.33	1.06968
Supplementary Fig.1b
Increasing order of eye sizes in GMR>hTau+miRNAs
miRNAs	GMR>hTauWT+miRNAs			Average	GMR>hTauWT			Average	Ratio of eye size (GMR>hTauWT+miRNAs/GMR>hTauWT)
miR-9c	671	694	689	684.667	983	992	981	985.333	0.694858
miR-932	739	744	623	702	983	992	981	985.333	0.712449
miR-989	739	746	726	737	983	992	981	985.333	0.74797
miR-9a	754	743	755	750.667	983	992	981	985.333	0.76184
miR-9b	756	731	770	752.333	983	992	981	985.333	0.763532
miR-315	775	768	774	772.333	983	992	981	985.333	0.783829
miR-972	756	800	808	788	983	992	981	985.333	0.799729
miR-4	837	817	750	801.333	983	992	981	985.333	0.813261
miR-312	788	828	789	801.667	983	992	981	985.333	0.813599
miR-31b	955	759	704	806	983	992	981	985.333	0.817997
miR-955	826	806	803	811.667	983	992	981	985.333	0.823748
miR-281-2	878	778	788	814.667	983	992	981	985.333	0.826793
miR-314	780	910	747	812.333	983	992	981	985.333	0.824425
miR-311	788	793	866	815.667	983	992	981	985.333	0.827808
miR-12	835	823	817	825	983	992	981	985.333	0.83728
miR-279	762	862	853	825.667	983	992	981	985.333	0.837957
miR-252	828	814	836	826	983	992	981	985.333	0.838295
miR-2b-2	832	823	824	826.333	983	992	981	985.333	0.838633
miR-375	846	811	837	831.333	983	992	981	985.333	0.843708
miR-309	842	828	825	831.667	983	992	981	985.333	0.844046
miR-14	835	829	850	838	983	992	981	985.333	0.850474
miR-308	822	831	873	842	983	992	981	985.333	0.854533
miR-1005	843	888	802	844.333	983	992	981	985.333	0.856901
miR-125	825	866	843	844.667	983	992	981	985.333	0.85724
miR-2494	829	837	878	848	983	992	981	985.333	0.860622
miR-285	861	888	796	848.333	983	992	981	985.333	0.860961
miR-286	825	822	919	855.333	983	992	981	985.333	0.868065
miR-1000	865	853	854	857.333	983	992	981	985.333	0.870095
miR-31a	823	885	872	860	983	992	981	985.333	0.872801
miR-288	883	845	854	860.667	983	992	981	985.333	0.873478
miR-982	873	848	864	861.667	983	992	981	985.333	0.874493
miR-280	864	840	892	865.333	983	992	981	985.333	0.878214
miR-13b-2	846	862	896	868	983	992	981	985.333	0.88092
miR-2496	873	863	870	868.667	983	992	981	985.333	0.881597
miR-210	863	877	874	871.333	983	992	981	985.333	0.884303
miR-313	853	875	908	878.667	983	992	981	985.333	0.891746
miR-995	886	884	869	879.667	983	992	981	985.333	0.89276
miR-2281	883	877	889	883	983	992	981	985.333	0.896143
miR-287	879	862	909	883.333	983	992	981	985.333	0.896482
miR-304	860	882	909	883.667	983	992	981	985.333	0.89682
miR-317	892	870	890	884	983	992	981	985.333	0.897158
miR-998	894	869	895	886	983	992	981	985.333	0.899188
miR-276a	878	884	909	890.333	983	992	981	985.333	0.903586
miR-929	973	871	830	891.333	983	992	981	985.333	0.904601
miR-305	887	896	899	894	983	992	981	985.333	0.907307
miR-87	888	898	892	892.667	983	992	981	985.333	0.905954
miR-100	893	894	892	893	983	992	981	985.333	0.906292
miR-2497	945	862	874	893.667	983	992	981	985.333	0.906969
miR-284	893	909	879	893.667	983	992	981	985.333	0.906969
miR-318	886	895	908	896.333	983	992	981	985.333	0.909675
miR-969	905	871	915	897	983	992	981	985.333	0.910352
miR-985	898	905	892	898.333	983	992	981	985.333	0.911705
miR-996	914	887	905	902	983	992	981	985.333	0.915426
miR-2495	922	891	896	903	983	992	981	985.333	0.916441
miR-2492	898	894	922	904.667	983	992	981	985.333	0.918133
miR-303	905	903	908	905.333	983	992	981	985.333	0.918809
miR-289	906	903	910	906.333	983	992	981	985.333	0.919824
miR-1010	896	919	906	907	983	992	981	985.333	0.920501
miR-1008	898	902	921	907	983	992	981	985.333	0.920501
miR-991	917	901	925	914.333	983	992	981	985.333	0.927943
miR-2499	917	920	914	917	983	992	981	985.333	0.93065
miR-307a	938	897	920	918.333	983	992	981	985.333	0.932003
miR-2a-1	908	920	948	925.333	983	992	981	985.333	0.939107
miR-92a	909	936	934	926.333	983	992	981	985.333	0.940122
miR-11	920	935	926	927	983	992	981	985.333	0.940798
miR-2501	910	943	929	927.333	983	992	981	985.333	0.941137
miR-994	932	919	932	927.667	983	992	981	985.333	0.941475
miR-281-1	923	939	922	928	983	992	981	985.333	0.941813
miR-997	936	932	918	928.667	983	992	981	985.333	0.94249
miR-1011	937	920	933	930	983	992	981	985.333	0.943843
miR-2280	933	930	938	933.667	983	992	981	985.333	0.947564
miR-986	953	922	950	941.667	983	992	981	985.333	0.955683
miR-961	940	935	938	937.667	983	992	981	985.333	0.951624
miR-2491	942	945	932	939.667	983	992	981	985.333	0.953654
miR-979	927	952	948	942.333	983	992	981	985.333	0.95636
miR-1001	940	943	949	944	983	992	981	985.333	0.958051
miR-2283	942	953	945	946.667	983	992	981	985.333	0.960758
miR-2279	947	956	941	948	983	992	981	985.333	0.962111
miR-263a	952	958	934	948	983	992	981	985.333	0.962111
miR-1015	955	954	940	949.667	983	992	981	985.333	0.963802
miR-970	961	965	925	950.333	983	992	981	985.333	0.964479
miR-954	962	963	958	961	983	992	981	985.333	0.975304
miR-1013	977	975	976	976	983	992	981	985.333	0.990528
GMR>hTauWT	983	992	981	985.333	983	992	981	985.333	1

## Sheet: Fig.S2
Supplementary Fig.2b
Increasing order of eye sizes in GMR>UAS-RNAi
	GMR>RNAi			Average	GMR/+			Average	Ratio of eye size (GMR>RNAi/GMR/+)
miR-9a	1051	1058	1069	1059.33	1180	1191	1188	1186.33	0.892947
mib2-RNAi	1055	1096	1076	1075.67	1180	1191	1188	1186.33	0.906715
sens-RNAi	1121	1137	1139	1132.33	1180	1191	1188	1186.33	0.954482
CG4893-RNAi	1146	1132	1134	1137.33	1180	1191	1188	1186.33	0.958696
eyg-RNAi	1150	1106	1188	1148	1180	1191	1188	1186.33	0.967688
CG8965-RNAi	1164	1136	1146	1148.67	1180	1191	1188	1186.33	0.96825
CG7378-RNAi-106098	1152	1144	1155	1150.33	1180	1191	1188	1186.33	0.969654
CG7031-RNAi	1133	1181	1146	1153.33	1180	1191	1188	1186.33	0.972183
CG33090-RNAi	1168	1153	1148	1156.33	1180	1191	1188	1186.33	0.974712
Osi4-RNAi-5747	1191	1146	1148	1161.67	1180	1191	1188	1186.33	0.979208
CG9098-RNAi	1160	1170	1159	1163	1180	1191	1188	1186.33	0.980332
wit-RNAi	1168	1172	1153	1164.33	1180	1191	1188	1186.33	0.981455
Vha100-1-RNAi	1188	1169	1154	1170.33	1180	1191	1188	1186.33	0.986513
CadN-RNAi	1185	1185	1157	1175.67	1180	1191	1188	1186.33	0.991009
babo-RNAi	1185	1200	1172	1185.67	1180	1191	1188	1186.33	0.999438
GMR	1180	1191	1188	1186.33	1180	1191	1188	1186.33	1
up-RNAi	1182	1195	1196	1191	1180	1191	1188	1186.33	1.00393
peb-RNAi	1191	1212	1200	1201	1180	1191	1188	1186.33	1.01236
Thd1-RNAi	1203	1199	1219	1207	1180	1191	1188	1186.33	1.01742
Ptp68D-RNAi	1201	1216	1209	1208.67	1180	1191	1188	1186.33	1.01883
rho-RNAi	1217	1228	1190	1211.67	1180	1191	1188	1186.33	1.02135
CG3624-RNAi	1210	1202	1223	1211.67	1180	1191	1188	1186.33	1.02135
CG9053-RNAi	1204	1216	1220	1213.33	1180	1191	1188	1186.33	1.02276
CG11070-RNAi	1209	1218	1217	1214.67	1180	1191	1188	1186.33	1.02388
CG12001-RNAi	1238	1207	1203	1216	1180	1191	1188	1186.33	1.02501
Nak1-RNAi	1218	1234	1214	1222	1180	1191	1188	1186.33	1.03006
Klp68D-RNAi	1212	1234	1226	1224	1180	1191	1188	1186.33	1.03175
wdp-RNAi	1228	1252	1201	1227	1180	1191	1188	1186.33	1.03428
lox2-RNAi	1257	1243	1227	1242.33	1180	1191	1188	1186.33	1.0472
CG10512-RNAi	1246	1241	1244	1243.67	1180	1191	1188	1186.33	1.04833
RhoGAP68D-RNAi	1252	1253	1238	1247.67	1180	1191	1188	1186.33	1.0517
Psa-RNAi	1247	1257	1244	1249.33	1180	1191	1188	1186.33	1.0531
Vha68-1-RNAi	1254	1243	1255	1250.67	1180	1191	1188	1186.33	1.05423
CG9918-RNAi	1268	1264	1269	1267	1180	1191	1188	1186.33	1.068
Supplementary Fig.2c
Increasing order of eye sizes in GMR>hTau+UAS-RNAi
	GMR>hTauWT+RNAi			Average	GMR>hTauWT			Average	Ratio of eye size (GMR>hTauWT+RNAi/GMR>hTauWT)
CG11070-RNAi	669	658	665	664	983	992	981	985.333	0.673884
miR-9a	754	743	755	750.667	983	992	981	985.333	0.76184
rho-RNAi	803	749	770	774	983	992	981	985.333	0.785521
Nak1-RNAi	824	743	887	818	983	992	981	985.333	0.830176
CG7378-RNAi-106098	827	820	821	822.667	983	992	981	985.333	0.834912
Thd1-RNAi	845	773	853	823.667	983	992	981	985.333	0.835927
CG7031-RNAi	841	833	830	834.667	983	992	981	985.333	0.847091
Klp68D-RNAi	866	822	831	839.667	983	992	981	985.333	0.852165
CG4893-RNAi	831	856	874	853.667	983	992	981	985.333	0.866373
up-RNAi	848	860	853	853.667	983	992	981	985.333	0.866373
peb-RNAi	859	864	843	855.333	983	992	981	985.333	0.868065
lox2-RNAi	929	781	858	856	983	992	981	985.333	0.868742
Vha100-1-RNAi	860	840	889	863	983	992	981	985.333	0.875846
eyg-RNAi	849	888	897	878	983	992	981	985.333	0.891069
babo-RNAi	881	894	883	886	983	992	981	985.333	0.899188
Ptp68D-RNAi	913	888	882	894.333	983	992	981	985.333	0.907645
CG8965-RNAi	932	864	894	896.667	983	992	981	985.333	0.910014
Osi4-RNAi-5747	891	901	905	899	983	992	981	985.333	0.912382
CG3624-RNAi	898	911	893	900.667	983	992	981	985.333	0.914073
CadN-RNAi	903	907	894	901.333	983	992	981	985.333	0.91475
mib2-RNAi	901	908	899	902.667	983	992	981	985.333	0.916103
CG9918-RNAi	907	910	898	905	983	992	981	985.333	0.918471
Psa-RNAi	892	911	925	909.333	983	992	981	985.333	0.922869
sens-RNAi	921	898	933	917.333	983	992	981	985.333	0.930988
CG9053-RNAi	901	931	934	922	983	992	981	985.333	0.935724
CG33090-RNAi	920	915	939	924.667	983	992	981	985.333	0.93843
Vha68-1-RNAi	936	943	930	936.333	983	992	981	985.333	0.950271
CG9098-RNAi	943	939	956	946	983	992	981	985.333	0.960081
wit-RNAi	967	936	965	956	983	992	981	985.333	0.97023
RhoGAP68D-RNAi	959	951	960	956.667	983	992	981	985.333	0.970907
CG12001-RNAi	960	966	961	962.333	983	992	981	985.333	0.976658
wdp-RNAi	982	963	970	971.667	983	992	981	985.333	0.98613
CG10512-RNAi	984	990	976	983.333	983	992	981	985.333	0.99797
GMR/+;hTauWT	983	992	981	985.333	983	992	981	985.333	1

## Sheet: Fig.S3
Supplementary Fig.3c
Actin			AT180				PHF-1
Supplementary Fig.3d
	Quantification of AT180
	GMR>hTau	GMR>hTau+UAS-CG11070	GMR>hTau>UAS-hE4B
	1	0.614022	0.804923
	1	0.518956	0.47456
	1	0.665789	0.539819
	1	0.384036	0.6547
Average	1	0.545701	0.618501
stdev	0	0.107168	0.125473
ttest		0.0006	0.0022
Supplementary Fig.3e
	Quantification of PHF-1
	GMR>hTau	GMR>hTau+UAS-CG11070	GMR>hTau>UAS-hE4B
	1	0.688112	0.551263
	1	0.531099	0.347083
	1	0.604	0.618147
	1	0.308221	0.507813
Average	1	0.532858	0.506076
stdev	0	0.141094	0.0998544
ttest		0.0007	0.0005

[truncated: 5 more sheets: Fig.S4, Fig.S5, Fig.S6, Fig.S7, Fig.S8]
